# Supplementary material for: Estimates of the population size and dispersal range of Anopheles arabiensis in Northern KwaZulu-Natal, South Africa: implications for a planned pilot programme to release sterile male mosquitoes
Source: Parasit Vectors. 2021 Apr 19;14:205. doi: 10.1186/s13071-021-04674-w (PMC8056555; doi:10.1186/s13071-021-04674-w)
Supplement: Supplementary file 1 — Additional file 1: Table S1. Mamfene, KwaZulu-Natal MRR experiments summary information. Table S2. Wind direction and speed averages for the pilot trial (MRRPT), MRRI and MRRII. [file 13071_2021_4674_MOESM1_ESM.xlsx]

## Sheet: S1
Additional File 1: Table S1. Mamfene, KwaZulu-Natal MRR experiments summary information
Experiment	Colour	Release Day (DMY)	Recapture period	Number marked and released	Release Site	Mean Temperature ±SD (°C)	Mean Wind speed ±SD (m/s)	Marked recapture		Wild capture
								SWM	C.T	SWM	C.T
MRRPT	Pink	29/11/16	30/11/16 - 06/12/16	7 871	C	24.78 ± 2.30	2.23 ± 0.72	-	7	-	9 (3***)
MRRI C	Yellow	27/02/18	28/02/18 - 04/03/18	5 262	C	25.38 ± 1.20	1.08 ± 0.10**	5	6	19	20
MRRI E	Orange	27/02/18		5 453	E			1	3	21	80
MRRII	Orange and Yellow	19/10/18	20/10/18 - 24/10/18	~15 500	C	19.20 ± 2.17*	2.30 ± 0.60	-	6	-	1
SWM= Swarm; C.T= cloth tube
* Mean temperature during MRRII was significantly lower than during MRRPT and MRRI.**Mean wind speed was significantly lower during MRRI than during MRRPT and MRRII. *** Although 9 wild An. arabiensis males were captured, only 3 of these were within 100 m or less of the release location, which was the limit of detection of recaptued marked males, and captured within the first five recapture days.
-' no An. arabiensis swarms were observed and no samples from swarms were captured

## Sheet: S2
Additional File 1: Table S2. Wind direction and speed averages for the pilot trial (MRRPT), MRRI and MRRII
Experiment-Day	Speed average (max gust speed)	CI average speed (m/s)	Cardinal Direction
MRRPT- release	2.5 m/s (8.4 m/s)	2.3 - 2.8	SE to SSW
MRRPT- 1	1.6 m/s (7.5 m/s)	1.1 - 2.0	S to SSW, NNE to NE
MRRPT- 2	1.7 m/s (8.3 m/s)	1.2 - 6.7	S to WSW
MRRPT- 3	2.0 m/s (7.2 m/s)	1.5 - 2.4	SSW to WSW
MRRPT- 4	2.4 m/s (10.6 m/s)	1.7 - 3.1	N to NE
MRRPT- 5	3.2 m/s (12.7 m/s)	2.6 - 3.1	S to SSW, NNE to E
MRRI- release	1.0 m/s (7.6 m/s)	0.5 - 1.6	NE to ENE
MRRI- 1	1.1 m/s (8.4 m/s)	0.5 - 1.7	SE to W
MRRI- 2	1.2 m/s (8.4 m/s)	0.5 - 1.8	SSE to WNW
MRRI- 3	1.2 m/s (8.1 m/s)	0.6 - 1.9	NE to ENE, W to NW
MRRI- 4	1.0 m/s (7.2 m/s)	0.5 - 1.6	WSW to NW, N, ENE, SE
MRRI- 5	1.0 m/s (7.4 m/s)	0.4 - 1.5	NNE to E
MRRII- release	1.9 m/s (8.3 m/s)	1.3 - 2.5	N to NNE
MRRII- 1	2.6 m/s (10.9 m/s)	2.3 - 3.0	S to SSW
MRRII- 2	3.6 m/s (13.6 m/s)	3.1 - 4.0	S to SW
MRRII- 3	2.2 m/s (10.3 m/s)	1.7 - 2.7	SE to WSW
MRRII- 4	1.7 m/s (9.3 m/s)	0.9 - 2.4	NNE to E
MRRII- 5	1.8 m/s (9.5 m/s)	1.1 - 2.6	NNE to ENE
Wind speed during MRRI (M = 1.08 m/s, SD = 0.098 m/s) was significantly lower than during MRRPT (M = 2.23 m/s, SD = 0.716 m/s) and MRRII (M = 2.30 m/s, SD = 0.596 m/s) [F (2, 15) = 9.61, p = 0.002] after Bonferroni adjustment (critical T = 2.694), however, there was no significant difference between MRRPT and MRRII. Maximum wind gust speeds for MRRPT (M = 9.12 m/s, SD = 2.12 m/s), MRRI (M = 7.85 …
